# Supplementary material for: Activity in Group-Housed Home Cages of Mice as a Novel Preclinical Biomarker in Oncology Studies
Source: Cancers (Basel). 2023 Sep 29;15(19):4798. doi: 10.3390/cancers15194798 (PMC10571829; doi:10.3390/cancers15194798)
Supplement: Supplementary file 1 [file cancers-15-04798-s001.zip]

Archive with 1 entries (1 files):
- cancers-2603255-supplementary.docx
